# Supplementary material for: The morphological and molecular identity of Longidorus piceicola Lišková, Robbins & Brown, 1997 from Romania (Nematoda, Dorylaimida)
Source: Zookeys. 2017 Apr 10;(667):1–19. doi: 10.3897/zookeys.667.12011 (PMC5523383; doi:10.3897/zookeys.667.12011)
Supplement: XML Treatment for Longidorus piceicola [file zookeys.667.12011-treatment1.xml]

<!DOCTYPE tp:taxon-treatment
  PUBLIC "-//TaxonX//DTD Taxonomic Treatment Publishing DTD v0 20100105//EN" "tax-treatment-NSO.dtd">
<tp:taxon-treatment xmlns:tp="http://www.plazi.org/taxpub"><tp:treatment-meta><kwd-group><label>Taxon classification</label><kwd><named-content xmlns:xlink="http://www.w3.org/1999/xlink" content-type="kingdom">Animalia</named-content></kwd><kwd><named-content xmlns:xlink="http://www.w3.org/1999/xlink" content-type="order">Dorylaimida</named-content></kwd><kwd><named-content xmlns:xlink="http://www.w3.org/1999/xlink" content-type="family">Longidoridae</named-content></kwd></kwd-group><mixed-citation publication-type="journal"><person-group><name><surname>Groza</surname><given-names>Mariana</given-names></name><name><surname>Lazarova</surname><given-names>Stela</given-names></name><name><surname>Luca</surname><given-names>Francesca De</given-names></name><name><surname>Fanelli</surname><given-names>Elena</given-names></name><name><surname>Milka Elshishka</surname><given-names/></name><name><surname>Radoslavov</surname><given-names>Georgi</given-names></name><name><surname>Hristov</surname><given-names>Peter</given-names></name><name><surname>Coman</surname><given-names>Mihaela</given-names></name><name><surname>Peneva</surname><given-names>Vlada</given-names></name></person-group><article-title>The morphological and molecular identity of <italic><tp:taxon-name><tp:taxon-name-part taxon-name-part-type="genus" reg="Longidorus">Longidorus</tp:taxon-name-part> <tp:taxon-name-part taxon-name-part-type="species" reg="piceicola">piceicola</tp:taxon-name-part></tp:taxon-name></italic> Lišková, Robbins &amp; Brown, 1997 from Romania (<tp:taxon-name><tp:taxon-name-part taxon-name-part-type="phylum">Nematoda</tp:taxon-name-part></tp:taxon-name>, <tp:taxon-name><tp:taxon-name-part taxon-name-part-type="order">Dorylaimida</tp:taxon-name-part></tp:taxon-name>)</article-title><source>Zookeys</source><day>10</day><month>4</month><year>2017</year><volume>2017</volume><issue>667</issue><fpage>1</fpage><lpage>19</lpage><pub-id pub-id-type="doi">10.3897/zookeys.667.12011</pub-id></mixed-citation></tp:treatment-meta><tp:nomenclature><tp:taxon-name>
            <tp:taxon-name-part taxon-name-part-type="genus" reg="Longidorus">Longidorus</tp:taxon-name-part>
            <tp:taxon-name-part taxon-name-part-type="species" reg="piceicola">piceicola</tp:taxon-name-part>
          </tp:taxon-name><tp:taxon-authority>Lišková, Robbins &amp; Brown, 1997</tp:taxon-authority></tp:nomenclature><tp:treatment-sec sec-type="material" id="SECID0E2MAC"><title>Material examined.</title><p>Eleven females and 21 juveniles, two females and one juvenile from Cernica forest, Ilfov County, Romania on slide numbers NE 35–37 stored at the reference collection of the National Phytosanitary Laboratory, Voluntari, Romania, 9 females and 20 juveniles - at the personal collection of the first author; nine females and 30 juveniles from Bran, Braşov County, Romania, stored in the nematode collection of IBER, Bulgaria, slide numbers N2-29/2/1-19.</p></tp:treatment-sec><tp:treatment-sec sec-type="description" id="SECID0EANAC"><title>Description.</title><p>Figures <xref ref-type="fig" rid="F1">1</xref>–<xref ref-type="fig" rid="F7">7</xref>.</p><p>
            <italic>Measurements</italic> See Tables <xref ref-type="table" rid="T1">1</xref>–<xref ref-type="table" rid="T3">3</xref>.</p><p>
            <italic>Females</italic> (Figs <xref ref-type="fig" rid="F1">1A, B1</xref>–<xref ref-type="fig" rid="F4">4, G2–4</xref>, <xref ref-type="fig" rid="F5">5E</xref>, <xref ref-type="fig" rid="F6">6E, J, O</xref>, <xref ref-type="fig" rid="F7">7</xref>) based on the <italic><tp:taxon-name><tp:taxon-name-part taxon-name-part-type="genus" reg="Larix">Larix</tp:taxon-name-part></tp:taxon-name></italic> population, Bran, Braşov County.</p><fig id="F1" position="float" orientation="portrait"><label>Figure 1.</label><caption><p>
                <italic><tp:taxon-name><tp:taxon-name-part taxon-name-part-type="genus" reg="Longidorus">Longidorus</tp:taxon-name-part> <tp:taxon-name-part taxon-name-part-type="species" reg="piceicola">piceicola</tp:taxon-name-part></tp:taxon-name></italic> Female and juveniles: <bold>A</bold> Neck region – female <bold>B1–B4, C</bold> Head end with amphidial fovea <bold>B1–B3</bold> females, <bold>B4</bold> juvenile 4<sup>th</sup> stage (<bold>B2</bold> right and <bold>B3</bold> left) <bold>C, D, E1, E2, F</bold> Anterior ends of first- to fourth-stage juveniles <bold>G–K</bold> Pharyngeal bulb of female (<bold>G</bold>) and first- to fourth-stage juveniles (<bold>H–K</bold>).</p></caption><graphic xmlns:xlink="http://www.w3.org/1999/xlink" xlink:href="zookeys-667-001-g001.jpg" position="float" orientation="portrait" xlink:type="simple" id="oo_130852.jpg"/></fig><p>Habitus spiral shaped, more strongly coiled in posterior part of body. Cuticle 3–4 μm thick at guide ring region, <italic>ca</italic> 3 μm in mid-body, and 5–6 μm on tail posterior to anus. Lip region broadly rounded anteriorly, rounded laterally, almost continuous with rest of body. Amphideal fovea pocket-shaped, varying from not lobed to symmetrically bilobed at base (according to terminology proposed by <xref ref-type="bibr" rid="B5">Decraemer and Coomans 2007</xref>) extending to <italic>ca</italic> half the distance anterior end-guide ring. Left and right fovea of about equal size (12.7 (11–14) μm, n = 5), sensillar pouch (fusus) just posterior the guide ring, the distance from the fovea to fusus 24 (23–29 μm). Pharyngeal bulb occupying 25 (22–29) % of total pharynx length; dorsal nucleus located at 29.5 (27–32) % (n = 7) of bulb length; ventro-sublateral nuclei at 54 (48–57) % (n = 8) (left) and 54 (52–56.5) % (n = 8) (right); opening of the dorsal gland at 9 (7.5–11) % and opening of the ventro-sublateral glands at 84 (80.5–90.5) % of the distance from anterior end of pharyngeal bulb, respectively. In one female, a small vestigium (5 μm) observed in wall of slender pharynx. Two nerve rings observed, the first one at 207.2 ± 8.8 (193–218) μm from anterior end, surrounding about mid-odontophore; the second at 329 ± 11.6 (313–344) μm from anterior end, n = 6, (first at 235.7 ± 12.7 (215–255) and second at 329.3 ± 18.6 (290–343) μm from anterior end, n = 7, Cernica forest). Tail bluntly conical, dorsally convex, flat or shallowly concave ventrally. Two pairs of caudal pores. Reproductive system didelphic, two branches of about equal size. Vagina occupies <italic>ca</italic> 50 % of corresponding body width; <italic>pars distalis vaginae</italic> and <italic>pars proximalis vaginae</italic> 13–15 μm and 15–19 μm long, respectively. Uteri short, anterior uterus 96.3 ± 13.5 (80–120) μm long, posterior 91.0 ± 10.5 (76–107) μm. Uteri shorter in Cernica population – anterior uterus 80.9 ± 7.0 (70–90) μm long and posterior 78.3 ± 8.3 (70–95) μm long. Sphincter between uterus and <italic>pars dilatata oviductus</italic> well developed. Sperm observed in both uteri of one female.</p><fig id="F2" position="float" orientation="portrait"><label>Figure 2.</label><caption><p>
                <italic><tp:taxon-name><tp:taxon-name-part taxon-name-part-type="genus" reg="Longidorus">Longidorus</tp:taxon-name-part> <tp:taxon-name-part taxon-name-part-type="species" reg="piceicola">piceicola</tp:taxon-name-part></tp:taxon-name></italic> Female from Bran locality: <bold>A, B</bold> Variations in tail shape <bold>C</bold> Vagina.</p></caption><graphic xmlns:xlink="http://www.w3.org/1999/xlink" xlink:href="zookeys-667-001-g002.jpg" position="float" orientation="portrait" xlink:type="simple" id="oo_130853.jpg"/></fig><p>In the population from Cernica forest two females with reserve odontostyles have been observed (Table <xref ref-type="table" rid="T3">3</xref>).</p><p>
            <italic>Male.</italic> Not found.</p><p>
            <italic>Juveniles</italic> (Figs <xref ref-type="fig" rid="F1">1C–F, H–K</xref>; <xref ref-type="fig" rid="F6">6A–D, F–I, K–N</xref>, <xref ref-type="fig" rid="F7">7</xref>).</p><p>General morphology similar to adult females. Body habitus similar in all stages, open C- to J-shaped. Tail of all juvenile stages conical, but becoming more rounded and c’ decreasing in subsequent stages: tail of first stage juvenile elongate conoid with slightly digitate terminus, in the second stage – elongate conoid, in third – bluntly conoid, variable, with narrow to widely rounded terminus, in fourth – resembling that of female, bluntly conoid (Fig. <xref ref-type="fig" rid="F5">5</xref>). In several juveniles, the abnormalities in their development did not allow to assign them to a particular stage and the morphometrics are presented separately (Table <xref ref-type="table" rid="T3">3</xref>). The lengths of functional and replacement odontostyles used to infer the developmental stages were in contradiction with other measurements such as L, a, b, c etc. which were in correspondence with a different stage, or the functional odontostyle was in the ranges of one stage while the replacement one was not in the ranges of the next stage; in one occasion the length of replacement odontostyle was less than that of the replacement one (Table <xref ref-type="table" rid="T3">3</xref>).</p><fig id="F3" position="float" orientation="portrait"><label>Figure 3.</label><caption><p>
                <italic><tp:taxon-name><tp:taxon-name-part taxon-name-part-type="genus" reg="Longidorus">Longidorus</tp:taxon-name-part> <tp:taxon-name-part taxon-name-part-type="species" reg="piceicola">piceicola</tp:taxon-name-part></tp:taxon-name></italic> Female from Bran locality: <bold>A</bold> Neck region, black arrows indicate nerve rings <bold>B, C</bold> Head end (different magnifications) <bold>D, E</bold> Amphideal fovea (right and left) <bold>F</bold> Odontophore <bold>G</bold> Prerectum <bold>H</bold> Pharyngeal bulb <bold>I, J</bold> Variations in tail shape. Scale bars: <bold>A, G</bold> 80 μm; <bold>B, F, H, I, J</bold> 40 μm; <bold>C–E</bold> 20 μm.</p></caption><graphic xmlns:xlink="http://www.w3.org/1999/xlink" xlink:href="zookeys-667-001-g003.jpg" position="float" orientation="portrait" xlink:type="simple" id="oo_130854.jpg"/></fig><fig id="F4" position="float" orientation="portrait"><label>Figure 4.</label><caption><p>
                <italic><tp:taxon-name><tp:taxon-name-part taxon-name-part-type="genus" reg="Longidorus">Longidorus</tp:taxon-name-part> <tp:taxon-name-part taxon-name-part-type="species" reg="piceicola">piceicola</tp:taxon-name-part></tp:taxon-name></italic> Female from Bran locality: <bold>A</bold> Anterior genital branch <bold>B</bold> Uterus part with sperm <bold>C</bold> Ovary <bold>D</bold> Nerve ring <bold>E</bold> Posterior genital branch <bold>F</bold> Lateral field and epidermal glans <bold>G–I</bold> Variations in vagina (different magnifications). Scale bars: <bold>A, E</bold> 80 μm; <bold>B–D, F–H</bold> 40 μm; <bold>I</bold> 20 μm.</p></caption><graphic xmlns:xlink="http://www.w3.org/1999/xlink" xlink:href="zookeys-667-001-g004.jpg" position="float" orientation="portrait" xlink:type="simple" id="oo_130855.jpg"/></fig><table-wrap id="T1" position="float" orientation="portrait"><label>Table 1.</label><caption><p>Measurements of females and juveniles (J) of <italic><tp:taxon-name><tp:taxon-name-part taxon-name-part-type="genus" reg="Longidorus">Longidorus</tp:taxon-name-part> <tp:taxon-name-part taxon-name-part-type="species" reg="piceicola">piceicola</tp:taxon-name-part></tp:taxon-name></italic> from Bran, Braşov County, Romania (mean ± standard deviation, with range). All measurements in micrometers except for body length (mm).</p></caption><table id="TID0EEOAC" rules="all"><tbody><tr><th rowspan="1" colspan="1">Character</th><th rowspan="1" colspan="1">Females</th><th rowspan="1" colspan="1">J1</th><th rowspan="1" colspan="1">J2</th><th rowspan="1" colspan="1">J3</th><th rowspan="1" colspan="1">J4</th></tr><tr><td rowspan="1" colspan="1">n</td><td rowspan="1" colspan="1">9</td><td rowspan="1" colspan="1">6</td><td rowspan="1" colspan="1">4</td><td rowspan="1" colspan="1">8</td><td rowspan="1" colspan="1">3</td></tr><tr><td rowspan="1" colspan="1">L</td><td rowspan="1" colspan="1">4.90±0.47 4.05–5.64</td><td rowspan="1" colspan="1">1.32±0.11 1.15–1.47</td><td rowspan="1" colspan="1">1.83±0.16 1.63–2.02</td><td rowspan="1" colspan="1">2.62±0.13 2.38–2.81</td><td rowspan="1" colspan="1">3.21, 3.91, 3.22</td></tr><tr><td rowspan="1" colspan="1">a</td><td rowspan="1" colspan="1">84.6±8.0 71.1–97.3</td><td rowspan="1" colspan="1">55.4±4.6 47–60.8</td><td rowspan="1" colspan="1">59.3±5.5 53.5–65.9</td><td rowspan="1" colspan="1">67.6±3.6 62.3–71.9</td><td rowspan="1" colspan="1">73.6, 67.9, 75.5</td></tr><tr><td rowspan="1" colspan="1">b</td><td rowspan="1" colspan="1">9.9 ± 0.6 9.7–11.1</td><td rowspan="1" colspan="1">4.3±0.2 4.1–4.5</td><td rowspan="1" colspan="1">5.2±0.3 4.8–5.5</td><td rowspan="1" colspan="1">6.4±0.5 5.8–7.3</td><td rowspan="1" colspan="1">6.7, 8.1, 7.1</td></tr><tr><td rowspan="1" colspan="1">c</td><td rowspan="1" colspan="1">129.7±13.2 102.4–147.3</td><td rowspan="1" colspan="1">29.3±2.5 26.4–32.1</td><td rowspan="1" colspan="1">42.3±4.9 35–45.3</td><td rowspan="1" colspan="1">61.7±5.7 53.5–69.5</td><td rowspan="1" colspan="1">77.9, 108.4, 84.7</td></tr><tr><td rowspan="1" colspan="1">c’</td><td rowspan="1" colspan="1">0.97±0.06 0.89–1.10</td><td rowspan="1" colspan="1">2.8±0.3 2.6–3.2</td><td rowspan="1" colspan="1">1.9±0.2 1.64–2.15</td><td rowspan="1" colspan="1">1.45±0.1 1.38–1.58</td><td rowspan="1" colspan="1">1.23, 0.90, 1.18</td></tr><tr><td rowspan="1" colspan="1">V (%)</td><td rowspan="1" colspan="1">49.2±1.2 47.2–51.3</td><td rowspan="1" colspan="1">–</td><td rowspan="1" colspan="1">–</td><td rowspan="1" colspan="1">–</td><td rowspan="1" colspan="1">–</td></tr><tr><td rowspan="1" colspan="1">G1 (%)</td><td rowspan="1" colspan="1">6.7±0.7 5.8–7.8</td><td rowspan="1" colspan="1">–</td><td rowspan="1" colspan="1">–</td><td rowspan="1" colspan="1">–</td><td rowspan="1" colspan="1">–</td></tr><tr><td rowspan="1" colspan="1">G2 (%)</td><td rowspan="1" colspan="1">6.1±0.9 5.4–7.5</td><td rowspan="1" colspan="1">–</td><td rowspan="1" colspan="1">–</td><td rowspan="1" colspan="1">–</td><td rowspan="1" colspan="1">–</td></tr><tr><td rowspan="1" colspan="1">Developing gonad</td><td rowspan="1" colspan="1">–</td><td rowspan="1" colspan="1">16.2±1.2 15–17</td><td rowspan="1" colspan="1">28.3±7.2 20–33</td><td rowspan="1" colspan="1">33.3±2.1 31.5–37</td><td rowspan="1" colspan="1">–, 48, 45</td></tr><tr><td rowspan="1" colspan="1">d</td><td rowspan="1" colspan="1">2.63±0.1 2.45–2.8</td><td rowspan="1" colspan="1">2.6±0.2 2.5–2.7</td><td rowspan="1" colspan="1">2.7±0.3 2.5–3.0</td><td rowspan="1" colspan="1">2.37±1.0 2.5–2.8</td><td rowspan="1" colspan="1">2.9, 2.8, 2.9</td></tr><tr><td rowspan="1" colspan="1">d’</td><td rowspan="1" colspan="1">2.02±0.1 1.9–2.1</td><td rowspan="1" colspan="1">1.8±0.1 1.65–2.3</td><td rowspan="1" colspan="1">1.95±0.25 1.7–2.3</td><td rowspan="1" colspan="1">1.9±0.1 1.7–1.9</td><td rowspan="1" colspan="1">2.0, 2.1, 2.1</td></tr><tr><td rowspan="1" colspan="1">Odontostyle</td><td rowspan="1" colspan="1">155.5±5.2 147–163</td><td rowspan="1" colspan="1">95.8±1.2 82–90.3</td><td rowspan="1" colspan="1">100.7±3.0 97.5–105</td><td rowspan="1" colspan="1">118.4±3.7 115–125</td><td rowspan="1" colspan="1">130, 143, 142</td></tr><tr><td rowspan="1" colspan="1">Replacement odontostyle</td><td rowspan="1" colspan="1">–</td><td rowspan="1" colspan="1">103.7±3.5 99.5–110</td><td rowspan="1" colspan="1">115.4±6.0 109–123</td><td rowspan="1" colspan="1">137.8±2.7 134–143</td><td rowspan="1" colspan="1">151, 153, 154</td></tr><tr><td rowspan="1" colspan="1">Odontophore</td><td rowspan="1" colspan="1">77.7±3.4 71–82</td><td rowspan="1" colspan="1">47.5±1.4 46–50</td><td rowspan="1" colspan="1">55±4.2 50–60</td><td rowspan="1" colspan="1">62.9±2.9 60–68</td><td rowspan="1" colspan="1">75, 73, 73</td></tr><tr><td rowspan="1" colspan="1">Anterior end to guide ring</td><td rowspan="1" colspan="1">38.1±1.9 35–41</td><td rowspan="1" colspan="1">22.0±1.3 22–24</td><td rowspan="1" colspan="1">26±1.1 25–27</td><td rowspan="1" colspan="1">29.9±1.7 27–33</td><td rowspan="1" colspan="1">36, 37, 35</td></tr><tr><td rowspan="1" colspan="1">Bulbus length</td><td rowspan="1" colspan="1">118.5±7.9 105–130</td><td rowspan="1" colspan="1">65.9±4.5 59–69</td><td rowspan="1" colspan="1">71.8±3.4 75–83</td><td rowspan="1" colspan="1">91.1±3.6 86–97</td><td rowspan="1" colspan="1">104, 116, 101</td></tr><tr><td rowspan="1" colspan="1">Bulbus width</td><td rowspan="1" colspan="1">23.4±1.8 20–25</td><td rowspan="1" colspan="1">13.8±1.2 13–14</td><td rowspan="1" colspan="1">16.6±0.5 16–17</td><td rowspan="1" colspan="1">19.2±0.6 18–20</td><td rowspan="1" colspan="1">22, 22, 21</td></tr><tr><td rowspan="1" colspan="1">Pharynx</td><td rowspan="1" colspan="1">478.4±29.4 440.5 –528</td><td rowspan="1" colspan="1">307.6±12.3 290–319</td><td rowspan="1" colspan="1">352±12.9 338.5–364</td><td rowspan="1" colspan="1">409.3±22.9 374–447</td><td rowspan="1" colspan="1">480, 484, 455</td></tr><tr><td rowspan="1" colspan="1">Tail</td><td rowspan="1" colspan="1">38.2±1.8 35 – 42</td><td rowspan="1" colspan="1">45.4±4.2 42–51.5</td><td rowspan="1" colspan="1">43.5±2.9 40.5–47</td><td rowspan="1" colspan="1">42.7±4.2 36–48</td><td rowspan="1" colspan="1">41, 36, 38</td></tr><tr><td rowspan="1" colspan="1">Length of hyaline part</td><td rowspan="1" colspan="1">11.7±0.9 10–13</td><td rowspan="1" colspan="1">9.5±0.6 9–10</td><td rowspan="1" colspan="1">8.5±0.6 8–9</td><td rowspan="1" colspan="1">9.3±1.2 8–11</td><td rowspan="1" colspan="1">9.5, 12, 8</td></tr><tr><td rowspan="1" colspan="1">Body diameter at: – lip region</td><td rowspan="1" colspan="1">14.5±0.6 14–16</td><td rowspan="1" colspan="1">8.6±0.6 8–10</td><td rowspan="1" colspan="1">9.6±0.6 9–10</td><td rowspan="1" colspan="1">11.1±0.3 11–12</td><td rowspan="1" colspan="1">12, 14, –</td></tr><tr><td rowspan="1" colspan="1">– guide ring</td><td rowspan="1" colspan="1">29.2±1.6 27–32</td><td rowspan="1" colspan="1">15.3±0.7 14.5–16</td><td rowspan="1" colspan="1">18.5±1.3 28–31</td><td rowspan="1" colspan="1">21.1±1.2 19–23</td><td rowspan="1" colspan="1">25, 29, 26</td></tr><tr><td rowspan="1" colspan="1">– base of pharynx</td><td rowspan="1" colspan="1">48.4±3.3 44–55</td><td rowspan="1" colspan="1">22.8±0.6 23–24</td><td rowspan="1" colspan="1">29.2±1.3 28–31</td><td rowspan="1" colspan="1">36.2±2.3 32–40</td><td rowspan="1" colspan="1">39,47, 39</td></tr><tr><td rowspan="1" colspan="1">– mid–body/at vulva</td><td rowspan="1" colspan="1">58.7±5.4 53–71</td><td rowspan="1" colspan="1">23.8±0.8 23–25</td><td rowspan="1" colspan="1">30.9±1.8 29–33</td><td rowspan="1" colspan="1">38.9±2.7 33–41.5</td><td rowspan="1" colspan="1">44, 58, 43</td></tr><tr><td rowspan="1" colspan="1">– anus</td><td rowspan="1" colspan="1">39.7±3.5 35–46</td><td rowspan="1" colspan="1">16.1±0.6 15.5–17</td><td rowspan="1" colspan="1">23±1.6 22–25</td><td rowspan="1" colspan="1">29.5±2.4 25–32</td><td rowspan="1" colspan="1">34, 37, 30</td></tr><tr><td rowspan="1" colspan="1">– hyaline part</td><td rowspan="1" colspan="1">24.9±3.5 18–29</td><td rowspan="1" colspan="1">7.4±0.6 6.7–8.4</td><td rowspan="1" colspan="1">10.8±0.3 10.5–11</td><td rowspan="1" colspan="1">16.1±1.5 14–18</td><td rowspan="1" colspan="1">–, 25, 18</td></tr></tbody></table><table-wrap-foot><fn><p>d, distance from the anterior end / body diameter at lip region. d’, body diameter at guide ring / body diameter at lip region (<xref ref-type="bibr" rid="B3">Brown et al., 1994</xref>).</p></fn></table-wrap-foot></table-wrap><table-wrap id="T2" position="float" orientation="portrait"><label>Table 2.</label><caption><p>Measurements of females and juvenile stages (J) of <italic><tp:taxon-name><tp:taxon-name-part taxon-name-part-type="genus" reg="Longidorus">Longidorus</tp:taxon-name-part> <tp:taxon-name-part taxon-name-part-type="species" reg="piceicola">piceicola</tp:taxon-name-part></tp:taxon-name></italic> from Cernica-Ilfov County, Romania (mean ± standard deviation, with range). All measurements in micrometers except body length (mm).</p></caption><table id="TID0EIXAE" rules="all"><tbody><tr><th rowspan="1" colspan="1">Character</th><th rowspan="1" colspan="1">Females</th><th rowspan="1" colspan="1">J1</th><th rowspan="1" colspan="1">J2</th><th rowspan="1" colspan="1">J3</th><th rowspan="1" colspan="1">J4</th></tr><tr><td rowspan="1" colspan="1">n</td><td rowspan="1" colspan="1">9</td><td rowspan="1" colspan="1">11</td><td rowspan="1" colspan="1">2</td><td rowspan="1" colspan="1">3</td><td rowspan="1" colspan="1">5</td></tr><tr><td rowspan="1" colspan="1">L</td><td rowspan="1" colspan="1">5.88±0.19 5.17–6.54</td><td rowspan="1" colspan="1">1.36±0.09 1.21–1.52</td><td rowspan="1" colspan="1">1.79, 2.16</td><td rowspan="1" colspan="1">3.29, 3.04, 2.81</td><td rowspan="1" colspan="1">3.95±0.47 3.6–4.7</td></tr><tr><td rowspan="1" colspan="1">a</td><td rowspan="1" colspan="1">95.2±11.5 73.8–105.5</td><td rowspan="1" colspan="1">58.96±4.9 53–66.8</td><td rowspan="1" colspan="1">64.1, 67.7</td><td rowspan="1" colspan="1">68.7, 67.7, 68.7</td><td rowspan="1" colspan="1">77±8.2 62.5–83.4</td></tr><tr><td rowspan="1" colspan="1">b</td><td rowspan="1" colspan="1">10.2±1.2 8.4–12.7</td><td rowspan="1" colspan="1">4.88±0.8 4.1–6.7</td><td rowspan="1" colspan="1"/><td rowspan="1" colspan="1">8.4, 9, 6.6</td><td rowspan="1" colspan="1">9±1.5 6.9–10.6</td></tr><tr><td rowspan="1" colspan="1">c</td><td rowspan="1" colspan="1">171.9±28.8 134.4–218.0</td><td rowspan="1" colspan="1">31.0±1.9 28.3–33.4</td><td rowspan="1" colspan="1">–</td><td rowspan="1" colspan="1">79, 71,64.3</td><td rowspan="1" colspan="1">102±8.1 89.8–109.8</td></tr><tr><td rowspan="1" colspan="1">c’</td><td rowspan="1" colspan="1">0.85±0.10 0.72–0.99</td><td rowspan="1" colspan="1">2.9±0.2 2.6–3.1</td><td rowspan="1" colspan="1">–</td><td rowspan="1" colspan="1">1.3, 1, 1.6</td><td rowspan="1" colspan="1">1±0.1 0.9–1.2</td></tr><tr><td rowspan="1" colspan="1">V (%)<break/></td><td rowspan="1" colspan="1">48.1±0.98 47.1–50.6</td><td rowspan="1" colspan="1">–</td><td rowspan="1" colspan="1"/><td rowspan="1" colspan="1">–</td><td rowspan="1" colspan="1">–</td></tr><tr><td rowspan="1" colspan="1">G1 (%)</td><td rowspan="1" colspan="1">5.8±0.8 4.7–7.1</td><td rowspan="1" colspan="1">–</td><td rowspan="1" colspan="1">–</td><td rowspan="1" colspan="1">–</td><td rowspan="1" colspan="1">–</td></tr><tr><td rowspan="1" colspan="1">G2 (%)</td><td rowspan="1" colspan="1">5.4±0.7 4.4–6.4</td><td rowspan="1" colspan="1">–</td><td rowspan="1" colspan="1">–</td><td rowspan="1" colspan="1">–</td><td rowspan="1" colspan="1">–</td></tr><tr><td rowspan="1" colspan="1">d</td><td rowspan="1" colspan="1">2.9±0.1 2.7–3.1</td><td rowspan="1" colspan="1">2.9±0.2 2.6–3.3</td><td rowspan="1" colspan="1">2.78, 2.99</td><td rowspan="1" colspan="1">3, 3, 3.4</td><td rowspan="1" colspan="1">3±0.2 2.8–3.2</td></tr><tr><td rowspan="1" colspan="1">d’</td><td rowspan="1" colspan="1">1.8±0.1 1.7–1.9</td><td rowspan="1" colspan="1">1.9±0.2 1.5–2.2</td><td rowspan="1" colspan="1">1.8, 1.7</td><td rowspan="1" colspan="1">2, 2, 2</td><td rowspan="1" colspan="1">2±0.1 1.7–2</td></tr><tr><td rowspan="1" colspan="1">Anterior end to guide ring</td><td rowspan="1" colspan="1">42.2±1.8 40–45</td><td rowspan="1" colspan="1">22.8±1.4 21–26</td><td rowspan="1" colspan="1">25, 29</td><td rowspan="1" colspan="1">34.8, 34, 34</td><td rowspan="1" colspan="1">37.2±0.9 36–39</td></tr><tr><td rowspan="1" colspan="1">Odontostyle</td><td rowspan="1" colspan="1">155.4±5.4 150–165</td><td rowspan="1" colspan="1">86.9±2.7 82–90</td><td rowspan="1" colspan="1">97, 102</td><td rowspan="1" colspan="1">122, 124, 108</td><td rowspan="1" colspan="1">136.8±3.4 132–141.5</td></tr><tr><td rowspan="1" colspan="1">Bulbus length</td><td rowspan="1" colspan="1">135±4.9 126–141</td><td rowspan="1" colspan="1">72.7±4.3 65–78.5</td><td rowspan="1" colspan="1">71, 86</td><td rowspan="1" colspan="1">104, 104, 100</td><td rowspan="1" colspan="1">113.7±5.9 108–120</td></tr><tr><td rowspan="1" colspan="1">Bulbus width</td><td rowspan="1" colspan="1">24.7±2.0 22–29</td><td rowspan="1" colspan="1">12.5±0.9 11–14</td><td rowspan="1" colspan="1">15, 14.5</td><td rowspan="1" colspan="1">18, 21, 19</td><td rowspan="1" colspan="1">19.9±2.1 17–21</td></tr><tr><td rowspan="1" colspan="1">Replacement odontostyle</td><td rowspan="1" colspan="1">–</td><td rowspan="1" colspan="1">95.7±3.7 92–102</td><td rowspan="1" colspan="1">109, 111</td><td rowspan="1" colspan="1">142, 136, 132</td><td rowspan="1" colspan="1">157.3±6.7 150–165</td></tr><tr><td rowspan="1" colspan="1">Odontophore</td><td rowspan="1" colspan="1">78.1±4.9 70–83</td><td rowspan="1" colspan="1">52.5±4.8 48–65</td><td rowspan="1" colspan="1">55, 60</td><td rowspan="1" colspan="1">72, 60, 65</td><td rowspan="1" colspan="1">72.2±3.0 69–76</td></tr><tr><td rowspan="1" colspan="1">Oesophagus length</td><td rowspan="1" colspan="1">579.3±47.6 514–661</td><td rowspan="1" colspan="1">284.9±42.4 219–356</td><td rowspan="1" colspan="1">320, 366</td><td rowspan="1" colspan="1">393, 321,425</td><td rowspan="1" colspan="1">460.3±84.3 345–545</td></tr><tr><td rowspan="1" colspan="1">Tail</td><td rowspan="1" colspan="1">34.8±4.4 30–41.5</td><td rowspan="1" colspan="1">43.58±2.3 39–47</td><td rowspan="1" colspan="1">–</td><td rowspan="1" colspan="1">42, 43, 44</td><td rowspan="1" colspan="1">38.7±3.5 34–43</td></tr><tr><td rowspan="1" colspan="1">Length of hyaline part</td><td rowspan="1" colspan="1">12.3±1.1 11–14</td><td rowspan="1" colspan="1">9.5±0.9 8–11</td><td rowspan="1" colspan="1">10, 10</td><td rowspan="1" colspan="1">9, 10, 10</td><td rowspan="1" colspan="1">10±0.6 9.4–11.1</td></tr><tr><td rowspan="1" colspan="1">Body diameter at:<break/> – lip region</td><td rowspan="1" colspan="1">14.7±0.4 14–15</td><td rowspan="1" colspan="1">7.9±0.2 7.5–8</td><td rowspan="1" colspan="1">9, 10</td><td rowspan="1" colspan="1">11, 11,10</td><td rowspan="1" colspan="1">12.4±0.5 12–13</td></tr><tr><td rowspan="1" colspan="1">– guide ring</td><td rowspan="1" colspan="1">26.1±1.2 24–27</td><td rowspan="1" colspan="1">14.7±1.5 12–18</td><td rowspan="1" colspan="1">16, 16</td><td rowspan="1" colspan="1">20.5, 21, 20</td><td rowspan="1" colspan="1">23.16±0.6 22.5–24</td></tr><tr><td rowspan="1" colspan="1">– base of pharynx</td><td rowspan="1" colspan="1">53.6±6.1 45–62</td><td rowspan="1" colspan="1">21.9±0.9 20–23</td><td rowspan="1" colspan="1">25, 28.6</td><td rowspan="1" colspan="1">39, 38, 38</td><td rowspan="1" colspan="1">43.5±3.0 38.9–46.4</td></tr><tr><td rowspan="1" colspan="1">– mid–body/at vulva</td><td rowspan="1" colspan="1">63.2±4.5 58–70</td><td rowspan="1" colspan="1">23.2±1.4 21–26</td><td rowspan="1" colspan="1">28, 32</td><td rowspan="1" colspan="1">48, 45, 41</td><td rowspan="1" colspan="1">51.8±5.8 45–58</td></tr><tr><td rowspan="1" colspan="1">– anus</td><td rowspan="1" colspan="1">40.8±2.1 38–44</td><td rowspan="1" colspan="1">15.2±1.3 14–18</td><td rowspan="1" colspan="1">–</td><td rowspan="1" colspan="1">31, 30, 27</td><td rowspan="1" colspan="1">36±3.4 33.2–41.2</td></tr><tr><td rowspan="1" colspan="1">– hyaline part</td><td rowspan="1" colspan="1">27.8±1.9 25–31.5</td><td rowspan="1" colspan="1">7.4±0.6 7–8</td><td rowspan="1" colspan="1">7, 8</td><td rowspan="1" colspan="1">18, 16, 15</td><td rowspan="1" colspan="1">22±1.4 20–23</td></tr></tbody></table></table-wrap><table-wrap id="T3" position="float" orientation="portrait"><label>Table 3.</label><caption><p>Measurements of <italic><tp:taxon-name><tp:taxon-name-part taxon-name-part-type="genus" reg="Longidorus">Longidorus</tp:taxon-name-part> <tp:taxon-name-part taxon-name-part-type="species" reg="piceicola">piceicola</tp:taxon-name-part></tp:taxon-name></italic> females (f) from Cernica, and juveniles (j) from Bran, Braşov County, Romania showing different anomalies. All measurements in micrometers except body length (mm).</p></caption><table id="TID0EJPAG" rules="all"><tbody><tr><th rowspan="1" colspan="1">Character</th><th rowspan="1" colspan="1">f</th><th rowspan="1" colspan="1">f</th><th rowspan="1" colspan="1">j</th><th rowspan="1" colspan="1">j</th><th rowspan="1" colspan="1">j</th><th rowspan="1" colspan="1">j</th><th rowspan="1" colspan="1">j</th><th rowspan="1" colspan="1">j</th><th rowspan="1" colspan="1">j</th><th rowspan="1" colspan="1">j</th></tr><tr><td rowspan="1" colspan="1">No</td><td rowspan="1" colspan="1">1</td><td rowspan="1" colspan="1">2</td><td rowspan="1" colspan="1">1</td><td rowspan="1" colspan="1">2</td><td rowspan="1" colspan="1">3</td><td rowspan="1" colspan="1">4</td><td rowspan="1" colspan="1">5</td><td rowspan="1" colspan="1">6</td><td rowspan="1" colspan="1">7</td><td rowspan="1" colspan="1">8</td></tr><tr><td rowspan="1" colspan="1">L</td><td rowspan="1" colspan="1">5.95</td><td rowspan="1" colspan="1">5.86</td><td rowspan="1" colspan="1">4.73</td><td rowspan="1" colspan="1">2.34</td><td rowspan="1" colspan="1">2.72</td><td rowspan="1" colspan="1">2.71</td><td rowspan="1" colspan="1">2.62</td><td rowspan="1" colspan="1">1.14</td><td rowspan="1" colspan="1">3.66</td><td rowspan="1" colspan="1">2.71</td></tr><tr><td rowspan="1" colspan="1">a</td><td rowspan="1" colspan="1">99.1</td><td rowspan="1" colspan="1">97.7</td><td rowspan="1" colspan="1">93.0</td><td rowspan="1" colspan="1">63.6</td><td rowspan="1" colspan="1">77.7</td><td rowspan="1" colspan="1">61.9</td><td rowspan="1" colspan="1">67.0</td><td rowspan="1" colspan="1">32.6</td><td rowspan="1" colspan="1">75.1</td><td rowspan="1" colspan="1">63.8</td></tr><tr><td rowspan="1" colspan="1">b</td><td rowspan="1" colspan="1">9.5</td><td rowspan="1" colspan="1"/><td rowspan="1" colspan="1">10.3</td><td rowspan="1" colspan="1">5.6</td><td rowspan="1" colspan="1">6.0</td><td rowspan="1" colspan="1">5.9</td><td rowspan="1" colspan="1">7.1</td><td rowspan="1" colspan="1">2.9</td><td rowspan="1" colspan="1">7.9</td><td rowspan="1" colspan="1">6.2</td></tr><tr><td rowspan="1" colspan="1">c</td><td rowspan="1" colspan="1">220.3</td><td rowspan="1" colspan="1">172.4</td><td rowspan="1" colspan="1">98.8</td><td rowspan="1" colspan="1">60.5</td><td rowspan="1" colspan="1">65.2</td><td rowspan="1" colspan="1">61.9</td><td rowspan="1" colspan="1">61.4</td><td rowspan="1" colspan="1"/><td rowspan="1" colspan="1">–</td><td rowspan="1" colspan="1">70.3</td></tr><tr><td rowspan="1" colspan="1">c’</td><td rowspan="1" colspan="1">0.75</td><td rowspan="1" colspan="1">0.94</td><td rowspan="1" colspan="1">1.3</td><td rowspan="1" colspan="1">1.3</td><td rowspan="1" colspan="1">1.6</td><td rowspan="1" colspan="1">1.4</td><td rowspan="1" colspan="1">1.7</td><td rowspan="1" colspan="1"/><td rowspan="1" colspan="1">–</td><td rowspan="1" colspan="1">1.2</td></tr><tr><td rowspan="1" colspan="1">V</td><td rowspan="1" colspan="1">49.2</td><td rowspan="1" colspan="1">48.9</td><td rowspan="1" colspan="1">–</td><td rowspan="1" colspan="1">–</td><td rowspan="1" colspan="1">–</td><td rowspan="1" colspan="1">–</td><td rowspan="1" colspan="1">–</td><td rowspan="1" colspan="1">–</td><td rowspan="1" colspan="1">–</td><td rowspan="1" colspan="1">–</td></tr><tr><td rowspan="1" colspan="1">Developing gonade</td><td rowspan="1" colspan="1">–</td><td rowspan="1" colspan="1">–</td><td rowspan="1" colspan="1">65</td><td rowspan="1" colspan="1">–</td><td rowspan="1" colspan="1">–</td><td rowspan="1" colspan="1">–</td><td rowspan="1" colspan="1">22</td><td rowspan="1" colspan="1"/><td rowspan="1" colspan="1">27</td><td rowspan="1" colspan="1"/></tr><tr><td rowspan="1" colspan="1">d</td><td rowspan="1" colspan="1">2.93</td><td rowspan="1" colspan="1">2.73</td><td rowspan="1" colspan="1">2.6</td><td rowspan="1" colspan="1">2.8</td><td rowspan="1" colspan="1">2.9</td><td rowspan="1" colspan="1">2.9</td><td rowspan="1" colspan="1">2.5</td><td rowspan="1" colspan="1"/><td rowspan="1" colspan="1">2.7</td><td rowspan="1" colspan="1">2.8</td></tr><tr><td rowspan="1" colspan="1">d’</td><td rowspan="1" colspan="1">1.79</td><td rowspan="1" colspan="1">1.80</td><td rowspan="1" colspan="1">1.4</td><td rowspan="1" colspan="1">2.0</td><td rowspan="1" colspan="1">2.0</td><td rowspan="1" colspan="1">2.0</td><td rowspan="1" colspan="1">1.8</td><td rowspan="1" colspan="1"/><td rowspan="1" colspan="1">1.9</td><td rowspan="1" colspan="1">1.8</td></tr><tr><td rowspan="1" colspan="1">Odontostyle</td><td rowspan="1" colspan="1">165</td><td rowspan="1" colspan="1">158</td><td rowspan="1" colspan="1">117</td><td rowspan="1" colspan="1">127</td><td rowspan="1" colspan="1">122</td><td rowspan="1" colspan="1">105</td><td rowspan="1" colspan="1">81</td><td rowspan="1" colspan="1">106</td><td rowspan="1" colspan="1">120</td><td rowspan="1" colspan="1">125</td></tr><tr><td rowspan="1" colspan="1">Replacement odontostyle</td><td rowspan="1" colspan="1">175</td><td rowspan="1" colspan="1">158</td><td rowspan="1" colspan="1">131</td><td rowspan="1" colspan="1">165</td><td rowspan="1" colspan="1">165</td><td rowspan="1" colspan="1">135</td><td rowspan="1" colspan="1">108</td><td rowspan="1" colspan="1">130</td><td rowspan="1" colspan="1">140</td><td rowspan="1" colspan="1">156</td></tr><tr><td rowspan="1" colspan="1">Odontophore</td><td rowspan="1" colspan="1">80</td><td rowspan="1" colspan="1">70</td><td rowspan="1" colspan="1">78.5</td><td rowspan="1" colspan="1">61</td><td rowspan="1" colspan="1">65</td><td rowspan="1" colspan="1">65</td><td rowspan="1" colspan="1">60</td><td rowspan="1" colspan="1"/><td rowspan="1" colspan="1">60</td><td rowspan="1" colspan="1">73</td></tr><tr><td rowspan="1" colspan="1">Anterior end to guide ring</td><td rowspan="1" colspan="1">41</td><td rowspan="1" colspan="1">41</td><td rowspan="1" colspan="1">35</td><td rowspan="1" colspan="1">30</td><td rowspan="1" colspan="1">32</td><td rowspan="1" colspan="1">33</td><td rowspan="1" colspan="1">25</td><td rowspan="1" colspan="1">26</td><td rowspan="1" colspan="1">32</td><td rowspan="1" colspan="1">32</td></tr><tr><td rowspan="1" colspan="1">Bulbus length</td><td rowspan="1" colspan="1">132</td><td rowspan="1" colspan="1">130</td><td rowspan="1" colspan="1">114</td><td rowspan="1" colspan="1">81</td><td rowspan="1" colspan="1">87</td><td rowspan="1" colspan="1">89</td><td rowspan="1" colspan="1">95</td><td rowspan="1" colspan="1">93</td><td rowspan="1" colspan="1">108</td><td rowspan="1" colspan="1">86</td></tr><tr><td rowspan="1" colspan="1">Bulbus width</td><td rowspan="1" colspan="1">23</td><td rowspan="1" colspan="1">23</td><td rowspan="1" colspan="1">22</td><td rowspan="1" colspan="1">19</td><td rowspan="1" colspan="1">18</td><td rowspan="1" colspan="1">20</td><td rowspan="1" colspan="1">17</td><td rowspan="1" colspan="1"/><td rowspan="1" colspan="1"/><td rowspan="1" colspan="1"/></tr><tr><td rowspan="1" colspan="1">Pharynx</td><td rowspan="1" colspan="1">627</td><td rowspan="1" colspan="1">–</td><td rowspan="1" colspan="1">461</td><td rowspan="1" colspan="1">420</td><td rowspan="1" colspan="1">457</td><td rowspan="1" colspan="1">464</td><td rowspan="1" colspan="1">369</td><td rowspan="1" colspan="1">387</td><td rowspan="1" colspan="1">463</td><td rowspan="1" colspan="1">441</td></tr><tr><td rowspan="1" colspan="1">Tail</td><td rowspan="1" colspan="1">27</td><td rowspan="1" colspan="1">34</td><td rowspan="1" colspan="1">48</td><td rowspan="1" colspan="1">39</td><td rowspan="1" colspan="1">42</td><td rowspan="1" colspan="1">44</td><td rowspan="1" colspan="1">43</td><td rowspan="1" colspan="1"/><td rowspan="1" colspan="1">–</td><td rowspan="1" colspan="1">39</td></tr><tr><td rowspan="1" colspan="1">Length of hyaline part</td><td rowspan="1" colspan="1">11</td><td rowspan="1" colspan="1">8</td><td rowspan="1" colspan="1">10</td><td rowspan="1" colspan="1">9</td><td rowspan="1" colspan="1">9</td><td rowspan="1" colspan="1">6</td><td rowspan="1" colspan="1">9</td><td rowspan="1" colspan="1"/><td rowspan="1" colspan="1"/><td rowspan="1" colspan="1"/></tr><tr><td rowspan="1" colspan="1">Body diameter at:<break/> - lip region</td><td rowspan="1" colspan="1">14</td><td rowspan="1" colspan="1">15</td><td rowspan="1" colspan="1">14</td><td rowspan="1" colspan="1">11</td><td rowspan="1" colspan="1">11</td><td rowspan="1" colspan="1">11</td><td rowspan="1" colspan="1"/><td rowspan="1" colspan="1"/><td rowspan="1" colspan="1">9</td><td rowspan="1" colspan="1">11.5</td></tr><tr><td rowspan="1" colspan="1">- guide ring</td><td rowspan="1" colspan="1">25</td><td rowspan="1" colspan="1">27</td><td rowspan="1" colspan="1">19.5</td><td rowspan="1" colspan="1">21</td><td rowspan="1" colspan="1">22</td><td rowspan="1" colspan="1">23</td><td rowspan="1" colspan="1">11</td><td rowspan="1" colspan="1"/><td rowspan="1" colspan="1">19</td><td rowspan="1" colspan="1">21</td></tr><tr><td rowspan="1" colspan="1">- base of pharynx</td><td rowspan="1" colspan="1">51</td><td rowspan="1" colspan="1">50</td><td rowspan="1" colspan="1">42</td><td rowspan="1" colspan="1">35</td><td rowspan="1" colspan="1">32</td><td rowspan="1" colspan="1">38</td><td rowspan="1" colspan="1">32</td><td rowspan="1" colspan="1">29</td><td rowspan="1" colspan="1">40</td><td rowspan="1" colspan="1">32</td></tr><tr><td rowspan="1" colspan="1">- mid-body/at vulva</td><td rowspan="1" colspan="1">60</td><td rowspan="1" colspan="1"/><td rowspan="1" colspan="1">51</td><td rowspan="1" colspan="1">37</td><td rowspan="1" colspan="1">35</td><td rowspan="1" colspan="1">44</td><td rowspan="1" colspan="1">39</td><td rowspan="1" colspan="1">35</td><td rowspan="1" colspan="1">49</td><td rowspan="1" colspan="1">43</td></tr><tr><td rowspan="1" colspan="1">- anus</td><td rowspan="1" colspan="1">60</td><td rowspan="1" colspan="1"/><td rowspan="1" colspan="1">38</td><td rowspan="1" colspan="1">29</td><td rowspan="1" colspan="1">26</td><td rowspan="1" colspan="1">32</td><td rowspan="1" colspan="1">24</td><td rowspan="1" colspan="1"/><td rowspan="1" colspan="1">–</td><td rowspan="1" colspan="1">32</td></tr><tr><td rowspan="1" colspan="1">- hyaline part</td><td rowspan="1" colspan="1">25</td><td rowspan="1" colspan="1">23</td><td rowspan="1" colspan="1">20</td><td rowspan="1" colspan="1">16</td><td rowspan="1" colspan="1">14</td><td rowspan="1" colspan="1">15</td><td rowspan="1" colspan="1"/><td rowspan="1" colspan="1"/><td rowspan="1" colspan="1">11</td><td rowspan="1" colspan="1">18</td></tr></tbody></table></table-wrap></tp:treatment-sec><tp:treatment-sec sec-type="Sequences and phylogenetic analyses" id="SECID0EAFBG"><title>Sequences and phylogenetic analyses.</title><p>The amplification of the <abbrev xmlns:xlink="http://www.w3.org/1999/xlink" xlink:title="Internal transcribed spacer" id="ABBRID0EGFBG" xlink:type="simple">ITS</abbrev> and the D2-D3 expansion domains of the 28S rRNA gene yielded fragments of 1646 and 756 bps, respectively, based on sequencing. The <abbrev xmlns:xlink="http://www.w3.org/1999/xlink" xlink:title="Internal transcribed spacer" id="ABBRID0EKFBG" xlink:type="simple">ITS</abbrev> sequences of <italic><tp:taxon-name><tp:taxon-name-part taxon-name-part-type="genus" reg="Longidorus">L.</tp:taxon-name-part> <tp:taxon-name-part taxon-name-part-type="species" reg="piceicola">piceicola</tp:taxon-name-part></tp:taxon-name></italic> from Romania were obtained for the first time in the present study. They showed 98 % similarity (962/984 identities, 9 gaps) when compared with the corresponding sequence of <italic><tp:taxon-name><tp:taxon-name-part taxon-name-part-type="genus" reg="Longidorus">L.</tp:taxon-name-part> <tp:taxon-name-part taxon-name-part-type="species" reg="intermedius">intermedius</tp:taxon-name-part></tp:taxon-name></italic> (<ext-link xmlns:xlink="http://www.w3.org/1999/xlink" ext-link-type="gen" xlink:href="KT308890" xlink:type="simple">KT308890</ext-link>) and 86 % with the <abbrev xmlns:xlink="http://www.w3.org/1999/xlink" xlink:title="Internal transcribed spacer" id="ABBRID0EEGBG" xlink:type="simple">ITS</abbrev> sequence of <italic><tp:taxon-name><tp:taxon-name-part taxon-name-part-type="genus" reg="Longidorus">L.</tp:taxon-name-part> <tp:taxon-name-part taxon-name-part-type="species" reg="elongatus">elongatus</tp:taxon-name-part></tp:taxon-name></italic> Hooper, 1961 (<ext-link xmlns:xlink="http://www.w3.org/1999/xlink" ext-link-type="gen" xlink:href="AJ549986" xlink:type="simple">AJ549986</ext-link>, <ext-link xmlns:xlink="http://www.w3.org/1999/xlink" ext-link-type="gen" xlink:href="AJ549987" xlink:type="simple">AJ549987</ext-link>). Intraspecific variation for the <abbrev xmlns:xlink="http://www.w3.org/1999/xlink" xlink:title="Internal transcribed spacer" id="ABBRID0ETGBG" xlink:type="simple">ITS</abbrev> sequences was low, with only two nucleotides difference and no indels.</p><fig id="F5" position="float" orientation="portrait"><label>Figure 5.</label><caption><p>
                <italic><tp:taxon-name><tp:taxon-name-part taxon-name-part-type="genus" reg="Longidorus">Longidorus</tp:taxon-name-part> <tp:taxon-name-part taxon-name-part-type="species" reg="piceicola">piceicola</tp:taxon-name-part></tp:taxon-name></italic> Juveniles and female from Bran locality: Variations in tail shape of first (<bold>A1–A3</bold>), second (<bold>B1–B3</bold>), third (<bold>C1–C4</bold>), fourth (<bold>D1–D3</bold>) juvenile stages and female (<bold>E</bold>).</p></caption><graphic xmlns:xlink="http://www.w3.org/1999/xlink" xlink:href="zookeys-667-001-g005.jpg" position="float" orientation="portrait" xlink:type="simple" id="oo_130856.jpg"/></fig><p>D2-D3 rDNA sequences obtained from both Romanian populations were identical to each other and to the sequence of <italic><tp:taxon-name><tp:taxon-name-part taxon-name-part-type="genus" reg="Longidorus">L.</tp:taxon-name-part> <tp:taxon-name-part taxon-name-part-type="species" reg="piceicola">piceicola</tp:taxon-name-part></tp:taxon-name></italic> from Slovakia (<ext-link xmlns:xlink="http://www.w3.org/1999/xlink" ext-link-type="gen" xlink:href="AY601577" xlink:type="simple">AY601577</ext-link>, <xref ref-type="bibr" rid="B10">He et al. 2005</xref>). The phylogenetic relationships of <italic><tp:taxon-name><tp:taxon-name-part taxon-name-part-type="genus" reg="Longidorus">L.</tp:taxon-name-part> <tp:taxon-name-part taxon-name-part-type="species" reg="piceicola">piceicola</tp:taxon-name-part></tp:taxon-name></italic> with several related species is presented in Figure <xref ref-type="fig" rid="F8">8</xref>. <italic><tp:taxon-name><tp:taxon-name-part taxon-name-part-type="genus" reg="Longidorus">Longidorus</tp:taxon-name-part> <tp:taxon-name-part taxon-name-part-type="species" reg="intermedius">intermedius</tp:taxon-name-part></tp:taxon-name></italic> revealed sister relationships with <italic><tp:taxon-name><tp:taxon-name-part taxon-name-part-type="genus" reg="Longidorus">L.</tp:taxon-name-part> <tp:taxon-name-part taxon-name-part-type="species" reg="piceicola">piceicola</tp:taxon-name-part></tp:taxon-name></italic> and the sequences from both species formed a well-supported clade. In addition, five sequences of <italic><tp:taxon-name><tp:taxon-name-part taxon-name-part-type="genus" reg="Longidorus">L.</tp:taxon-name-part> <tp:taxon-name-part taxon-name-part-type="species" reg="intermedius">intermedius</tp:taxon-name-part></tp:taxon-name></italic> from Germany (<ext-link xmlns:xlink="http://www.w3.org/1999/xlink" ext-link-type="gen" xlink:href="AF480074" xlink:type="simple">AF480074</ext-link>, <xref ref-type="bibr" rid="B24">Rubtsova et al. 2001</xref>), Russia (<ext-link xmlns:xlink="http://www.w3.org/1999/xlink" ext-link-type="gen" xlink:href="KF242311" xlink:type="simple">KF242311</ext-link> and <ext-link xmlns:xlink="http://www.w3.org/1999/xlink" ext-link-type="gen" xlink:href="KF242312" xlink:type="simple">KF242312</ext-link>, <xref ref-type="bibr" rid="B28">Subbotin et al. 2014</xref>), Spain (<ext-link xmlns:xlink="http://www.w3.org/1999/xlink" ext-link-type="gen" xlink:href="KT308868" xlink:type="simple">KT308868</ext-link>, <xref ref-type="bibr" rid="B9">Gutiérrez-Gutiérrez et al 2013</xref> and <ext-link xmlns:xlink="http://www.w3.org/1999/xlink" ext-link-type="gen" xlink:href="JX445117" xlink:type="simple">JX445117</ext-link>, <xref ref-type="bibr" rid="B1">Archidona-Yuste et al. 2016</xref>), and the <italic><tp:taxon-name><tp:taxon-name-part taxon-name-part-type="genus" reg="Longidorus">L.</tp:taxon-name-part> <tp:taxon-name-part taxon-name-part-type="species" reg="piceicola">piceicola</tp:taxon-name-part></tp:taxon-name></italic> <!--PageBreak-->sequence were realigned separately and pairwise distances estimated. A total of 737 positions was included in the dataset. The between species dissimilarities (p-distances) were 0.3–0.9 % (or 2–6 bp differences). Similarly, the intraspecific p-distances of <italic><tp:taxon-name><tp:taxon-name-part taxon-name-part-type="genus" reg="Longidorus">L.</tp:taxon-name-part> <tp:taxon-name-part taxon-name-part-type="species" reg="intermedius">intermedius</tp:taxon-name-part></tp:taxon-name></italic> from the three European countries were 0.4-0.9 % (i.e. 3–6 bp).</p><fig id="F6" position="float" orientation="portrait"><label>Figure 6.</label><caption><p>
                <italic><tp:taxon-name><tp:taxon-name-part taxon-name-part-type="genus" reg="Longidorus">Longidorus</tp:taxon-name-part> <tp:taxon-name-part taxon-name-part-type="species" reg="piceicola">piceicola</tp:taxon-name-part></tp:taxon-name></italic> Juveniles and female from Bran locality: <bold>A–E</bold> Anterior ends of first- to fourth-stage juveniles and female <bold>F–J</bold> Tails of first to fourth juvenile stages and female <bold>K–M</bold> Genital primordium of first to fourth juvenile stages. <bold>O</bold> Vagina. Scale bar: 20 μm.</p></caption><graphic xmlns:xlink="http://www.w3.org/1999/xlink" xlink:href="zookeys-667-001-g006.jpg" position="float" orientation="portrait" xlink:type="simple" id="oo_130857.jpg"/></fig><p>The SNPs analysis comparing all D2-D3 sequences of <italic><tp:taxon-name><tp:taxon-name-part taxon-name-part-type="genus" reg="Longidorus">L.</tp:taxon-name-part> <tp:taxon-name-part taxon-name-part-type="species" reg="piceicola">piceicola</tp:taxon-name-part></tp:taxon-name></italic> and <italic><tp:taxon-name><tp:taxon-name-part taxon-name-part-type="genus" reg="Longidorus">L.</tp:taxon-name-part> <tp:taxon-name-part taxon-name-part-type="species" reg="intermedius">intermedius</tp:taxon-name-part></tp:taxon-name></italic> revealed three parsimony-informative sites (i.e. nucleotide positions with transitions 89T/C, 134T/C and 297A/G) when compared to the reference sequence of <italic><tp:taxon-name><tp:taxon-name-part taxon-name-part-type="genus" reg="Longidorus">L.</tp:taxon-name-part> <tp:taxon-name-part taxon-name-part-type="species" reg="piceicola">piceicola</tp:taxon-name-part></tp:taxon-name></italic> (<ext-link xmlns:xlink="http://www.w3.org/1999/xlink" ext-link-type="gen" xlink:href="AY601577" xlink:type="simple">AY601577</ext-link>) (Table <xref ref-type="table" rid="T4">4</xref>). The most similar sequence to the <italic><tp:taxon-name><tp:taxon-name-part taxon-name-part-type="genus" reg="Longidorus">L.</tp:taxon-name-part> <tp:taxon-name-part taxon-name-part-type="species" reg="piceicola">piceicola</tp:taxon-name-part></tp:taxon-name></italic> sequence was that of <italic><tp:taxon-name><tp:taxon-name-part taxon-name-part-type="genus" reg="Longidorus">L.</tp:taxon-name-part> <tp:taxon-name-part taxon-name-part-type="species" reg="intermedius">intermedius</tp:taxon-name-part></tp:taxon-name></italic> from Germany, revealing the highest similarity and only two interspecies differentiating nucleotides at positions 89 and 134 compared to the reference sequence (Table <xref ref-type="table" rid="T4">4</xref>).</p><fig id="F7" position="float" orientation="portrait"><label>Figure 7.</label><caption><p>Scatter plot of odontostyle (■) and replacement odontostyle (□) against body length of <italic><tp:taxon-name><tp:taxon-name-part taxon-name-part-type="genus" reg="Longidorus">Longidorus</tp:taxon-name-part> <tp:taxon-name-part taxon-name-part-type="species" reg="piceicola">piceicola</tp:taxon-name-part></tp:taxon-name></italic> juveniles (J1 to J4) and females from <bold>A</bold> Cernica forest, Ilfov county and <bold>B</bold> Bran locality, Braşov county.</p></caption><graphic xmlns:xlink="http://www.w3.org/1999/xlink" xlink:href="zookeys-667-001-g007.jpg" position="float" orientation="portrait" xlink:type="simple" id="oo_130858.jpg"/></fig><fig id="F8" position="float" orientation="portrait"><label>Figure 8.</label><caption><p>Phylogenetic tree using D2-D3 28S rDNA and inferred from a Bayesian analysis with GTR+G model and midpoint rooting. Posterior probabilities ≥ than 0.8 are presented.</p></caption><graphic xmlns:xlink="http://www.w3.org/1999/xlink" xlink:href="zookeys-667-001-g008.jpg" position="float" orientation="portrait" xlink:type="simple" id="oo_130859.jpg"/></fig><table-wrap id="T4" position="float" orientation="portrait"><label>Table 4.</label><caption><p>The variable positions in D2-D3 28S rDNA control region sequences of <italic><tp:taxon-name><tp:taxon-name-part taxon-name-part-type="genus" reg="Longidorus">Longidorus</tp:taxon-name-part> <tp:taxon-name-part taxon-name-part-type="species" reg="piceicola">piceicola</tp:taxon-name-part></tp:taxon-name></italic> and <italic><tp:taxon-name><tp:taxon-name-part taxon-name-part-type="genus" reg="Longidorus">L.</tp:taxon-name-part> <tp:taxon-name-part taxon-name-part-type="species" reg="intermedius">intermedius.</tp:taxon-name-part></tp:taxon-name></italic> The <italic><tp:taxon-name><tp:taxon-name-part taxon-name-part-type="genus" reg="Longidorus">L.</tp:taxon-name-part> <tp:taxon-name-part taxon-name-part-type="species" reg="piceicola">piceicola</tp:taxon-name-part></tp:taxon-name></italic> sequence from Slovakia (Acc. no <ext-link xmlns:xlink="http://www.w3.org/1999/xlink" ext-link-type="gen" xlink:href="AY601577" xlink:type="simple">AY601577</ext-link>) was used as a reference.</p></caption><table id="TID0EY2BG" rules="all"><tbody><tr><th rowspan="1" colspan="1"/><th rowspan="1" colspan="12">SNPositions</th></tr><tr><th rowspan="1" colspan="1"/><th rowspan="1" colspan="1">89</th><th rowspan="1" colspan="1">129</th><th rowspan="1" colspan="1">134</th><th rowspan="1" colspan="1">197</th><th rowspan="1" colspan="1">255</th><th rowspan="1" colspan="1">285+1gap</th><th rowspan="1" colspan="1">285+2gap</th><th rowspan="1" colspan="1">297</th><th rowspan="1" colspan="1">310</th><th rowspan="1" colspan="1">413</th><th rowspan="1" colspan="1">514</th><th rowspan="1" colspan="1">584</th></tr><tr><td rowspan="1" colspan="1">
                    <bold><ext-link xmlns:xlink="http://www.w3.org/1999/xlink" ext-link-type="gen" xlink:href="AY601577" xlink:type="simple">AY601577</ext-link> reference sequence</bold>
                  </td><td rowspan="1" colspan="1">
                    <bold>T</bold>
                  </td><td rowspan="1" colspan="1">
                    <bold>C</bold>
                  </td><td rowspan="1" colspan="1">
                    <bold>T</bold>
                  </td><td rowspan="1" colspan="1">
                    <bold>A</bold>
                  </td><td rowspan="1" colspan="1">
                    <bold>C</bold>
                  </td><td rowspan="1" colspan="1">–</td><td rowspan="1" colspan="1">–</td><td rowspan="1" colspan="1">
                    <bold>A</bold>
                  </td><td rowspan="1" colspan="1">
                    <bold>T</bold>
                  </td><td rowspan="1" colspan="1">
                    <bold>G</bold>
                  </td><td rowspan="1" colspan="1">
                    <bold>G</bold>
                  </td><td rowspan="1" colspan="1">
                    <bold>C</bold>
                  </td></tr><tr><td rowspan="1" colspan="1"><ext-link xmlns:xlink="http://www.w3.org/1999/xlink" ext-link-type="gen" xlink:href="AY601577" xlink:type="simple">AY601577</ext-link> <italic><tp:taxon-name><tp:taxon-name-part taxon-name-part-type="genus" reg="Longidorus">L.</tp:taxon-name-part> <tp:taxon-name-part taxon-name-part-type="species" reg="piceicola">piceicola</tp:taxon-name-part></tp:taxon-name></italic> Slovakia</td><td rowspan="1" colspan="1">.</td><td rowspan="1" colspan="1">.</td><td rowspan="1" colspan="1">.</td><td rowspan="1" colspan="1">.</td><td rowspan="1" colspan="1">.</td><td rowspan="1" colspan="1">–</td><td rowspan="1" colspan="1">–</td><td rowspan="1" colspan="1">.</td><td rowspan="1" colspan="1">.</td><td rowspan="1" colspan="1">.</td><td rowspan="1" colspan="1">.</td><td rowspan="1" colspan="1">.</td></tr><tr><td rowspan="1" colspan="1"><ext-link xmlns:xlink="http://www.w3.org/1999/xlink" ext-link-type="gen" xlink:href="KY086070" xlink:type="simple">KY086070</ext-link> <italic><tp:taxon-name><tp:taxon-name-part taxon-name-part-type="genus" reg="Longidorus">L.</tp:taxon-name-part> <tp:taxon-name-part taxon-name-part-type="species" reg="piceicola">piceicola</tp:taxon-name-part></tp:taxon-name></italic> Romania 1</td><td rowspan="1" colspan="1">.</td><td rowspan="1" colspan="1">.</td><td rowspan="1" colspan="1">.</td><td rowspan="1" colspan="1">.</td><td rowspan="1" colspan="1">.</td><td rowspan="1" colspan="1">–</td><td rowspan="1" colspan="1">–</td><td rowspan="1" colspan="1">.</td><td rowspan="1" colspan="1">.</td><td rowspan="1" colspan="1">.</td><td rowspan="1" colspan="1">.</td><td rowspan="1" colspan="1">.</td></tr><tr><td rowspan="1" colspan="1"><ext-link xmlns:xlink="http://www.w3.org/1999/xlink" ext-link-type="gen" xlink:href="LT669801" xlink:type="simple">LT669801</ext-link> <italic><tp:taxon-name><tp:taxon-name-part taxon-name-part-type="genus" reg="Longidorus">L.</tp:taxon-name-part> <tp:taxon-name-part taxon-name-part-type="species" reg="piceicola">piceicola</tp:taxon-name-part></tp:taxon-name></italic> Romania 2</td><td rowspan="1" colspan="1">.</td><td rowspan="1" colspan="1">.</td><td rowspan="1" colspan="1">.</td><td rowspan="1" colspan="1">.</td><td rowspan="1" colspan="1">.</td><td rowspan="1" colspan="1">–</td><td rowspan="1" colspan="1">–</td><td rowspan="1" colspan="1">.</td><td rowspan="1" colspan="1">.</td><td rowspan="1" colspan="1">.</td><td rowspan="1" colspan="1">.</td><td rowspan="1" colspan="1">.</td></tr><tr><td rowspan="1" colspan="1"><ext-link xmlns:xlink="http://www.w3.org/1999/xlink" ext-link-type="gen" xlink:href="AF480074" xlink:type="simple">AF480074</ext-link> <italic><tp:taxon-name><tp:taxon-name-part taxon-name-part-type="genus" reg="Longidorus">L.</tp:taxon-name-part> <tp:taxon-name-part taxon-name-part-type="species" reg="intermedius">intermedius</tp:taxon-name-part></tp:taxon-name></italic> Germany</td><td rowspan="1" colspan="1">
                    <bold>C</bold>
                  </td><td rowspan="1" colspan="1">.</td><td rowspan="1" colspan="1">
                    <bold>C</bold>
                  </td><td rowspan="1" colspan="1">.</td><td rowspan="1" colspan="1">.</td><td rowspan="1" colspan="1">–</td><td rowspan="1" colspan="1">–</td><td rowspan="1" colspan="1">.</td><td rowspan="1" colspan="1">.</td><td rowspan="1" colspan="1">.</td><td rowspan="1" colspan="1">.</td><td rowspan="1" colspan="1">.</td></tr><tr><td rowspan="1" colspan="1"><ext-link xmlns:xlink="http://www.w3.org/1999/xlink" ext-link-type="gen" xlink:href="JX445117" xlink:type="simple">JX445117</ext-link> <italic><tp:taxon-name><tp:taxon-name-part taxon-name-part-type="genus" reg="Longidorus">L.</tp:taxon-name-part> <tp:taxon-name-part taxon-name-part-type="species" reg="intermedius">intermedius</tp:taxon-name-part></tp:taxon-name></italic> Spain</td><td rowspan="1" colspan="1">
                    <bold>C</bold>
                  </td><td rowspan="1" colspan="1">.</td><td rowspan="1" colspan="1">
                    <bold>C</bold>
                  </td><td rowspan="1" colspan="1">.</td><td rowspan="1" colspan="1">T</td><td rowspan="1" colspan="1">A</td><td rowspan="1" colspan="1">T</td><td rowspan="1" colspan="1">
                    <bold>G</bold>
                  </td><td rowspan="1" colspan="1">G</td><td rowspan="1" colspan="1">.</td><td rowspan="1" colspan="1">S</td><td rowspan="1" colspan="1">.</td></tr><tr><td rowspan="1" colspan="1"><ext-link xmlns:xlink="http://www.w3.org/1999/xlink" ext-link-type="gen" xlink:href="KT308868" xlink:type="simple">KT308868</ext-link> <italic><tp:taxon-name><tp:taxon-name-part taxon-name-part-type="genus" reg="Longidorus">L.</tp:taxon-name-part> <tp:taxon-name-part taxon-name-part-type="species" reg="intermedius">intermedius</tp:taxon-name-part></tp:taxon-name></italic> Spain</td><td rowspan="1" colspan="1">
                    <bold>C</bold>
                  </td><td rowspan="1" colspan="1">.</td><td rowspan="1" colspan="1">
                    <bold>C</bold>
                  </td><td rowspan="1" colspan="1">.</td><td rowspan="1" colspan="1">T</td><td rowspan="1" colspan="1">A</td><td rowspan="1" colspan="1">T</td><td rowspan="1" colspan="1">
                    <bold>G</bold>
                  </td><td rowspan="1" colspan="1">G</td><td rowspan="1" colspan="1">.</td><td rowspan="1" colspan="1">T</td><td rowspan="1" colspan="1">.</td></tr><tr><td rowspan="1" colspan="1"><ext-link xmlns:xlink="http://www.w3.org/1999/xlink" ext-link-type="gen" xlink:href="KF242312" xlink:type="simple">KF242312</ext-link> <italic><tp:taxon-name><tp:taxon-name-part taxon-name-part-type="genus" reg="Longidorus">L.</tp:taxon-name-part> <tp:taxon-name-part taxon-name-part-type="species" reg="intermedius">intermedius</tp:taxon-name-part></tp:taxon-name></italic> Russia</td><td rowspan="1" colspan="1">
                    <bold>C</bold>
                  </td><td rowspan="1" colspan="1">T</td><td rowspan="1" colspan="1">
                    <bold>C</bold>
                  </td><td rowspan="1" colspan="1">.</td><td rowspan="1" colspan="1">.</td><td rowspan="1" colspan="1">–</td><td rowspan="1" colspan="1">–</td><td rowspan="1" colspan="1">
                    <bold>G</bold>
                  </td><td rowspan="1" colspan="1">.</td><td rowspan="1" colspan="1">T</td><td rowspan="1" colspan="1">.</td><td rowspan="1" colspan="1">T</td></tr><tr><td rowspan="1" colspan="1"><ext-link xmlns:xlink="http://www.w3.org/1999/xlink" ext-link-type="gen" xlink:href="KF242311" xlink:type="simple">KF242311</ext-link> <italic><tp:taxon-name><tp:taxon-name-part taxon-name-part-type="genus" reg="Longidorus">L.</tp:taxon-name-part> <tp:taxon-name-part taxon-name-part-type="species" reg="intermedius">intermedius</tp:taxon-name-part></tp:taxon-name></italic> Russia</td><td rowspan="1" colspan="1">
                    <bold>C</bold>
                  </td><td rowspan="1" colspan="1">.</td><td rowspan="1" colspan="1">
                    <bold>C</bold>
                  </td><td rowspan="1" colspan="1">C</td><td rowspan="1" colspan="1">.</td><td rowspan="1" colspan="1">–</td><td rowspan="1" colspan="1">–</td><td rowspan="1" colspan="1">
                    <bold>G</bold>
                  </td><td rowspan="1" colspan="1">.</td><td rowspan="1" colspan="1">T</td><td rowspan="1" colspan="1">.</td><td rowspan="1" colspan="1">.</td></tr></tbody></table></table-wrap></tp:treatment-sec><ref-list><ref id="B3"><mixed-citation xmlns:xlink="http://www.w3.org/1999/xlink" xlink:type="simple">
          <person-group><name name-style="western"><surname>Brown</surname><given-names>DJF</given-names></name><name name-style="western"><surname>Grunder</surname><given-names>J</given-names></name><name name-style="western"><surname>Hooper</surname><given-names>DJ</given-names></name><name name-style="western"><surname>Kuntz</surname><given-names>P</given-names></name></person-group> (<year>1994</year>) <article-title><italic><tp:taxon-name><tp:taxon-name-part taxon-name-part-type="genus">Longidorus</tp:taxon-name-part> <tp:taxon-name-part taxon-name-part-type="species">arthensis</tp:taxon-name-part></tp:taxon-name></italic> sp. n. (<tp:taxon-name><tp:taxon-name-part taxon-name-part-type="phylum">Nematoda</tp:taxon-name-part></tp:taxon-name>: <tp:taxon-name><tp:taxon-name-part taxon-name-part-type="family">Longidoridae</tp:taxon-name-part></tp:taxon-name>) a vector of cherry rosette disease caused by a new nepovirus in cherry trees in Switzerland.</article-title> <source>Nematologica</source> <volume>40</volume>: <fpage>133</fpage>–<lpage>140</lpage>. <ext-link xlink:type="simple" ext-link-type="doi" xlink:href="10.1163/003525994X00094">https://doi.org/10.1163/003525994X00094</ext-link></mixed-citation></ref><ref id="B5"><mixed-citation xmlns:xlink="http://www.w3.org/1999/xlink" xlink:type="simple">
          <person-group><name name-style="western"><surname>Decraemer</surname><given-names>W</given-names></name><name name-style="western"><surname>Coomans</surname><given-names>A</given-names></name></person-group> (<year>2007</year>) <article-title>Revision of some species of the genus <italic><tp:taxon-name><tp:taxon-name-part taxon-name-part-type="genus">Paralongidorus</tp:taxon-name-part></tp:taxon-name></italic> <italic>sensu</italic> Siddiqi et al. (1993), with a discussion on the relationships within the family <tp:taxon-name><tp:taxon-name-part taxon-name-part-type="family">Longidoridae</tp:taxon-name-part></tp:taxon-name> (<tp:taxon-name><tp:taxon-name-part taxon-name-part-type="phylum">Nematoda</tp:taxon-name-part></tp:taxon-name>: <tp:taxon-name><tp:taxon-name-part taxon-name-part-type="order">Dorylaimida</tp:taxon-name-part></tp:taxon-name>).</article-title> <source>Nematology</source> <volume>9</volume>: <fpage>643</fpage>–<lpage>62</lpage>. <ext-link xlink:type="simple" ext-link-type="doi" xlink:href="10.1163/156854107782024776">https://doi.org/10.1163/156854107782024776</ext-link></mixed-citation></ref><ref id="B10"><mixed-citation xmlns:xlink="http://www.w3.org/1999/xlink" xlink:type="simple">
          <person-group><name name-style="western"><surname>He</surname><given-names>Y</given-names></name><name name-style="western"><surname>Subbotin</surname><given-names>S</given-names></name><name name-style="western"><surname>Rubtsova</surname><given-names>TV</given-names></name><name name-style="western"><surname>Lamberti</surname><given-names>F</given-names></name><name name-style="western"><surname>Brown</surname><given-names>DJF</given-names></name><name name-style="western"><surname>Moens</surname><given-names>M</given-names></name></person-group> (<year>2005</year>) <article-title>A molecular phylogenetic approach to <tp:taxon-name><tp:taxon-name-part taxon-name-part-type="family">Longidoridae</tp:taxon-name-part></tp:taxon-name> (<tp:taxon-name><tp:taxon-name-part taxon-name-part-type="phylum">Nematoda</tp:taxon-name-part></tp:taxon-name>: <tp:taxon-name><tp:taxon-name-part taxon-name-part-type="order">Dorylaimida</tp:taxon-name-part></tp:taxon-name>).</article-title> <source>Nematology</source> <volume>7</volume>: <fpage>111</fpage>–<lpage>124</lpage>. <ext-link xlink:type="simple" ext-link-type="doi" xlink:href="10.1163/1568541054192108">https://doi.org/10.1163/1568541054192108</ext-link></mixed-citation></ref><ref id="B24"><mixed-citation xmlns:xlink="http://www.w3.org/1999/xlink" xlink:type="simple">
          <person-group><name name-style="western"><surname>Rubtsova</surname><given-names>TV</given-names></name><name name-style="western"><surname>Subbotin</surname><given-names>SA</given-names></name><name name-style="western"><surname>Brown</surname><given-names>DJF</given-names></name><name name-style="western"><surname>Moens</surname><given-names>M.</given-names></name></person-group> (<year>2001</year>) <article-title>Description of <italic><tp:taxon-name><tp:taxon-name-part taxon-name-part-type="genus">Longidorus</tp:taxon-name-part> <tp:taxon-name-part taxon-name-part-type="species">sturhani</tp:taxon-name-part></tp:taxon-name></italic> sp. n. (<tp:taxon-name><tp:taxon-name-part taxon-name-part-type="phylum">Nematoda</tp:taxon-name-part></tp:taxon-name>: <tp:taxon-name><tp:taxon-name-part taxon-name-part-type="family">Longidoridae</tp:taxon-name-part></tp:taxon-name>) and molecular characterisation of several longidorid species from Western Europe.</article-title> <source>Russian Journal of Nematology</source> <volume>9</volume>: <fpage>127</fpage>–<lpage>136</lpage>.</mixed-citation></ref><ref id="B28"><mixed-citation xmlns:xlink="http://www.w3.org/1999/xlink" xlink:type="simple">
          <person-group><name name-style="western"><surname>Subbotin</surname><given-names>SA</given-names></name><name name-style="western"><surname>Rogozhin</surname><given-names>EA</given-names></name><name name-style="western"><surname>Chizhov</surname><given-names>VN</given-names></name></person-group> (<year>2014</year>) <article-title>Molecular characterisation and diagnostics of some <italic><tp:taxon-name><tp:taxon-name-part taxon-name-part-type="genus">Longidorus</tp:taxon-name-part></tp:taxon-name></italic> species (<tp:taxon-name><tp:taxon-name-part taxon-name-part-type="phylum">Nematoda</tp:taxon-name-part></tp:taxon-name>: <tp:taxon-name><tp:taxon-name-part taxon-name-part-type="family">Longidoridae</tp:taxon-name-part></tp:taxon-name>) from Russia and other countries using rRNA genes.</article-title> <source>European Journal of Plant Pathology</source> <volume>138</volume>: <fpage>377</fpage>–<lpage>390</lpage>. <ext-link xlink:type="simple" ext-link-type="doi" xlink:href="10.1007/s10658-013-0338-9">https://doi.org/10.1007/s10658-013-0338-9</ext-link></mixed-citation></ref><ref id="B9"><mixed-citation xmlns:xlink="http://www.w3.org/1999/xlink" xlink:type="simple">
          <person-group><name name-style="western"><surname>Gutiérrez‐Gutiérrez</surname><given-names>C</given-names></name><name name-style="western"><surname>Cantalapiedra‐Navarrete</surname><given-names>C</given-names></name><name name-style="western"><surname>Montes‐Borrego</surname><given-names>M</given-names></name><name name-style="western"><surname>Palomares‐Rius</surname><given-names>JE</given-names></name><name name-style="western"><surname>Castillo</surname><given-names>P</given-names></name></person-group> (<year>2013</year>) <article-title>Molecular phylogeny of the nematode genus <italic><tp:taxon-name><tp:taxon-name-part taxon-name-part-type="genus">Longidorus</tp:taxon-name-part></tp:taxon-name></italic> (<tp:taxon-name><tp:taxon-name-part taxon-name-part-type="phylum">Nematoda</tp:taxon-name-part></tp:taxon-name>: <tp:taxon-name><tp:taxon-name-part taxon-name-part-type="family">Longidoridae</tp:taxon-name-part></tp:taxon-name>) with description of three new species.</article-title> <source>Zoological Journal of the Linnean Society</source> <volume>167</volume>(<issue>4</issue>): <fpage>473</fpage>–<lpage>500</lpage>. <ext-link xlink:type="simple" ext-link-type="doi" xlink:href="10.1111/zoj.12019">https://doi.org/10.1111/zoj.12019</ext-link></mixed-citation></ref><ref id="B1"><mixed-citation xmlns:xlink="http://www.w3.org/1999/xlink" xlink:type="simple">
          <person-group><name name-style="western"><surname>Archidona-Yuste</surname><given-names>A</given-names></name><name name-style="western"><surname>Navas-Cortés</surname><given-names>JA</given-names></name><name name-style="western"><surname>Cantalapiedra-Navarrete</surname><given-names>C</given-names></name><name name-style="western"><surname>Palomares-Rius</surname><given-names>JE</given-names></name></person-group> (<year>2016</year>) <article-title>Unraveling the biodiversity and molecular phylogeny of needle nematodes of the genus <italic><tp:taxon-name><tp:taxon-name-part taxon-name-part-type="genus">Longidorus</tp:taxon-name-part></tp:taxon-name></italic> (<tp:taxon-name><tp:taxon-name-part taxon-name-part-type="phylum">Nematoda</tp:taxon-name-part></tp:taxon-name>: <tp:taxon-name><tp:taxon-name-part taxon-name-part-type="family">Longidoridae</tp:taxon-name-part></tp:taxon-name>) in olive and a description of six new species</article-title>. <source>PLoS ONE</source> <volume>11</volume>(<issue>1</issue>): e0147689. <ext-link xlink:type="simple" ext-link-type="doi" xlink:href="10.1371/journal.pone.0147689">https://doi.org/10.1371/journal.pone.0147689</ext-link></mixed-citation></ref></ref-list></tp:taxon-treatment>
